# Supplementary material for: Transgenic Expression of Nrf2 Induces a Pro-Reductive Stress and Adaptive Cardiac Remodeling in the Mouse
Source: Genes (Basel). 2022 Aug 24;13(9):1514. doi: 10.3390/genes13091514 (PMC9498410; doi:10.3390/genes13091514)
Supplement: Supplementary file 1 [file genes-13-01514-s001.zip]

Archive with 1 entries (1 files):
- genes-1732253-supplementary.pdf
